# Supplementary material for: Ambulatory Holter Findings in Patients with Palpitations and Structurally Normal Heart: A Prospective Study of the Prevalence and Patterns of Ventricular and Supraventricular Arrhythmias
Source: J Clin Med. 2026 Apr 25;15(9):3285. doi: 10.3390/jcm15093285 (PMC13163502; doi:10.3390/jcm15093285)
Supplement: Supplementary file 1 [file jcm-15-03285-s001.zip]

Archive with 1 entries (1 files):
- jcm-4231506-supplementary.pdf
